# Supplementary material for: Molecular Characterization of Laboratory Mutants of Fusarium oxysporum f. sp. niveum Resistant to Prothioconazole, a Demethylation Inhibitor (DMI) Fungicide
Source: J Fungi (Basel). 2021 Aug 28;7(9):704. doi: 10.3390/jof7090704 (PMC8466437; doi:10.3390/jof7090704)
Supplement: Supplementary file 1 [file jof-07-00704-s001.zip]

Archive with 1 entries (1 files):
- jof-1338722-supplementary.pdf
